# Supplementary material for: Nutritional Prehabilitation Intervention in Hematological Patients Undergoing Bone Marrow Transplant: A Systematic Review of the Literature
Source: Nutrients. 2024 Dec 20;16(24):4387. doi: 10.3390/nu16244387 (PMC11677489; doi:10.3390/nu16244387)
Supplement: Supplementary file 1 [file nutrients-16-04387-s001.zip]

Archive with 1 entries (1 files):
- nutrients-3373797-supplementary.pdf
